# Supplementary material for: Crystal structure of steroid reductase SRD5A reveals conserved steroid reduction mechanism
Source: Nat Commun. 2021 Jan 19;12:449. doi: 10.1038/s41467-020-20675-2 (PMC7815742; doi:10.1038/s41467-020-20675-2)
Supplement: Supplementary file 4 — Source Data [file 41467_2020_20675_MOESM4_ESM.xlsx]

## Sheet: Fig. 1b
	in vitro activity (product %)						HEK293T cell activity (product %)
	n=1		n=2		n=3		n=1		n=2
	duplicate A	duplicate B	duplicate A	duplicate B	duplicate A	duplicate B	duplicate A	duplicate B	duplicate A	duplicate B
T	0	0	0	0	0	0	0	0	0	0
AD	5.07	5.86	4.71	5.36	0	0	5.19	2.59	1.94	1.81
P	84.23	84.28	80.32	80.46	76.99	79.12	23.1	22.01	14.085	12.895

## Sheet: Fig. 1c
	5a-DHP %
time (min)	n=1		n=2		n=3
	duplicate A	duplicate B	duplicate A	duplicate B	duplicate A	duplicate B
0	0	0	0	0	0	0
5	10.33	7.35	22.7	22.87	23.49	23.76
10	25.3	25.67	43.84	41.96	42.22	40.48
15	38.45	41.12	52.85	52.92	52.77	50.19
25	57.06	57.26	65.97	66.64	65.01	63.69
35	66.87	70.37	75.04	75.23	75.2	69.66
45	72.41	75.33	79.2	78.12	79.58	76.52
55	76.89	81.87	84.81	83.97	83.08	83.3
65	83.7	81.96	85.61	88.15	85.79	85.85
120	89.72	90.69	89.96	91.58	88.32	82.58

## Sheet: Fig. 1d
	5a-DHP %
	n=1		n=2		n=3
	duplicate A	duplicate B	duplicate A	duplicate B	duplicate A	duplicate B
No drug	84.23	84.28	80.32	80.46	79.04	78.86
1uM Finasteride	77.83	77.63	82.1	81.28	78.61	78.43
10 uM Finasteride	70.54	64.55	69.68	73.64	70.77	71.19
1uM Dutasteride	53.41	48.63	53.33	57.19	53.61	56.97
10uM Dutasteride	19.01	21.33	21	24.61	25.6	25.93

## Sheet: Fig. 1e
	5a-DHP %
[Dutasteride]	n=1		n=2		n=3
	duplicate A	duplicate B	duplicate A	duplicate B	duplicate A	duplicate B
0.01	79.43	76.23	83.88	79.59	81.98	81.67
0.1	77.11	75.32	80.16	78.7	81.28	80.25
1	52.44	52.88	60.3	59.36	53.24	57.63
5	27.54	25.91	30.68	31.66	28.87	28.66
10	21.85	19.21	21.32	21.78	19.77	20.48
50	14.11	12.99	17.44	18.47	18.01	18.14
100	/	/	17.05	14.74	11.86	13.27

## Sheet: Fig. 2e
	5a-DHP %
	n=1		n=2		n=3
	duplicate A	duplicate B	duplicate A	duplicate B	duplicate A	duplicate B
PbSRD5A-WT	90.21	87.71	87.23	88.18	87.71	87.13
N159A	5.9	6.3	7.21	4.18	7.64	8.06
D163V	16.28	16.4	15.21	15.8	21.08	22.01
R170S	0	0	0	0	0	0
N192A	8.69	10.94	11.8	10.91	11.89	11.44
E196L	5.54	5.49	9.54	8.68	7.06	7.39
R226Q	0	0	0	0	0	0

## Sheet: Fig. 3f
	DHT%
	n=1		n=2		n=3
	duplicate A	duplicate B	duplicate A	duplicate B	duplicate A	duplicate B
WT-6H	91.37	83.29	100	100	94.2	93.19
WT-12H	100	100	100	100	100	100
56A-6H	16.44	14.82	28.05	26.86	/	/
56A-12H	43.16	37.76	70.2	66.62	/	/
56R-6H	0	0	0	0	0	0
56R-12H	0	0	0	0	0	0
56L-6H	30.75	30.02	60.57	56.94	86.05	80.43
56L-12H	69.85	68.28	91.79	92.56	100	100
57Q-6H	6.56	7.06	10.52	9.47	18.91	15.07
57Q-12H	16.69	11.78	26.41	27.87	43.49	39.57
57L-6H	0	0	0	0	0	0
57L-12H	0	0	0	0	0	0
91D-6H	0	0	0	0	0	0
91D-12H	0	0	0	0	0	0
91F-6H	8.37	8.34	0	0	0	0
91F-12H	14.86	12.44	5.88	4.28	9.04	9.74

## Sheet: Fig. 4b
	DHT% (6H)						DHT% (12H)
	n=1		n=2		n=3		n=1		n=2		n=3
	duplicate A	duplicate B	duplicate A	duplicate B	duplicate A	duplicate B	duplicate A	duplicate B	duplicate A	duplicate B	duplicate A	duplicate B
WT	94.2	93.19	100	100	100	100	100	100	100	100	100	100
D164A	0	0	0	0	0	0	0	0	0	0	0	0
R171A	0	0	5.8	4.47	13.84	13.35	8	6.73	14.97	12.15	29.59	29.6
N193S	0	0	0	0	7.13	6.76	7.5	5.87	10.76	7.08	15.7	17.12
E197L	0	0	0	0	0	0	0	0	0	0	0	0
E197D	0	0	0	0	0	0	0	0	0	0	0	0
R227A	0	0	0	0	0	0	5.93	4.81	6.18	6.15	7.99	7.93
R227Q	8.95	5.93	12.26	13.19	24.6	25.08	20.64	16.01	37.92	36.02	53.8	53.17
H231A	86.43	87.36	100	100	100	100	89.55	88.49	100	100	100	100
Y235A	0	0	0	0	0	0	4.89	4	6.38	8.34	6.75	8.18
Y235F	0	0	0	0	11.02	9.42	8.69	6.2	15.31	11.78	25.57	25.43
EV	0	0	0	0	0	0	0	0	0	0	0	0

## Sheet: Supplementary Fig.1b (upper)
	sample No.	detected activity (umol/min/mg)	sample volumes (ul)	grey value	volume loaded on wb (ul)
replicates A-G	1	2.01478	0.3	1.06	4.5
	1	1.64051	0.3	1.06	4.5
	1	1.81364	0.3	1.06	4.5
	1	1.52569	0.3	1.06	4.5
	1	1.4332	0.3	1.06	4.5
	1	2.095	0.3	1.06	4.5
replicates A-G	2	1.60265	0.24	1.38	3.6
	2	1.40672	0.24	1.38	3.6
	2	1.26949	0.24	1.38	3.6
	2	1.43076	0.24	1.38	3.6
	2	1.58865	0.24	1.38	3.6
	2	1.54038	0.24	1.38	3.6
replicates A-G	3	1.82002	0.33	1.07	4.95
	3	1.73271	0.33	1.07	4.95
	3	1.61186	0.33	1.07	4.95
	3	1.40123	0.33	1.07	4.95
	3	1.37567	0.33	1.07	4.95
	3	1.67151	0.33	1.07	4.95
replicates A-G	4	1.49612	0.3	1.09	4.5
	4	1.6668	0.3	1.09	4.5
	4	1.29385	0.3	1.09	4.5
	4	1.07272	0.3	1.09	4.5
	4	1.07941	0.3	1.09	4.5
	4	1.19292	0.3	1.09	4.5
replicates A-G	5	1.53346	0.96	1.25	3.6
	5	1.40008	0.96	1.25	3.6
	5	1.81564	0.96	1.25	3.6
	5	1.07954	0.96	1.25	3.6
	5	1.04323	0.96	1.25	3.6
	5	1.03918	0.96	1.25	3.6
replicates A-G	6	0.796857	0.15	1	1.125
	6	0.773767	0.15	1	1.125
	6	0.69765	0.15	1	1.125
	6	0.407747	0.15	1	1.125
	6	0.397308	0.15	1	1.125
	6	0.402027	0.15	1	1.125

## Sheet: Supplementary Fig.8
Raw images of Supplementary Figure 8
Panel a upper:
Panel a actin:
Panel b upper:
Panel b actin:
